# Supplementary material for: High-flow nasal cannula oxygen therapy in post-anesthesia care unit (PACU) reduces postextubation atelectasis in patients undergoing esophageal cancer surgery: A randomized controlled trial
Source: PLoS One. 2026 May 5;21(5):e0348511. doi: 10.1371/journal.pone.0348511 (PMC13143102; doi:10.1371/journal.pone.0348511)
Supplement: S1 Data — (XLSX) [file pone.0348511.s001.xlsx]

## Sheet: Clinical characteristics+ppc 
Group (1:HFNC;2: Control)	Gender (1:Male；2: Female	Age	BMI	ASA classification	Hypertension	Diabetes	Heart diseases	FEV1/FVC	MVV	SpO2 on admission	Anaesthesia time (min)	Surgery time (min)	Single-lung ventilation time (min)	Hypoxic events (0:No;1:Yes)	Pneumonia	Pleural effusion	Bronchospasm	ARDS	Pneumothorax	Reintubation
1	1	57	25.15	2	1	0	0	85.55	95.84	96	232	222	150	0	0	0	0	0	0	0
1	1	73	24.91	2	1	0	0	86.66	67.58	97	298	257	100	0	0	0	0	0	0	0
1	1	57	17.93	2	0	0	0	96.87	83.03	99	315	279	135	0	0	0	0	0	0	0
1	2	75	23.07	2	1	0	0	82.56	41.07	96	215	206	100	0	0	0	0	0	0	0
1	2	66	24.56	2	0	0	0	85.2	43.38	97	310	280	130	0	0	0	0	0	0	0
1	1	60	20.5	2	0	0	1	97.71	59.28	97	230	203	110	0	0	0	0	0	0	0
1	2	78	20.93	2	0	0	0	90.97	44.75	97	225	200	105	0	0	0	0	0	0	0
1	1	63	23.39	2	0	0	0	65.28	74	97	385	350	160	0	0	0	0	0	0	0
1	2	73	22.44	2	1	0	0	97.92	46.27	97	253	238	120	1	0	0	0	0	0	0
1	1	74	27.83	2	0	0	0	88.07	67.91	96	270	248	100	1	1	1	0	0	0	0
1	1	72	25.39	2	1	0	0	71.36	37.52	95	270	259	100	0	0	0	0	0	0	0
1	1	70	23.87	3	1	0	1	70.02	54.06	98	293	282	77	0	0	0	0	0	0	0
1	1	70	25.4	2	0	0	0	98.54	84.9	97	265	238	105	0	0	0	0	0	0	0
1	1	59	21.38	2	0	0	0	60.12	15.84	100	341	326	73	0	0	0	0	0	0	0
1	2	65	25.97	2	0	0	0	95.56	77.19	97	300	276	80	0	0	0	0	0	0	0
1	1	68	21.16	3	1	1	0	99.13	53.8	95	300	280	100	0	0	1	0	0	0	0
1	1	70	22.83	2	0	0	0	94.78	83.19	97	300	287	85	0	0	1	0	0	0	0
1	1	51	20	2	0	0	0	96.06	65.16	97	390	341	200	1	0	0	0	0	0	0
1	1	53	20.08	2	0	0	0	66.64	73.02	97	295	279	90	0	0	0	0	0	0	0
1	1	67	26.78	2	1	0	0	92.39	106.34	95	343	311	144	0	0	0	0	0	0	0
1	1	64	21.05	2	0	0	0	83.53	77.51	95	235	218	71	0	0	0	0	0	0	0
1	1	69	23.88	2	1	0	0	82.86	86.66	95	370	350	131	1	1	1	0	0	0	0
1	2	72	21.48	2	1	0	0	95.42	42.44	95	240	230	90	0	0	0	0	0	0	0
1	1	62	24.49	2	0	0	0	91.02	84.35	95	300	282	84	0	0	0	0	0	0	0
1	2	70	24.79	2	1	0	0	93.87	59.11	96	230	224	131	0	0	0	0	0	0	0
1	1	75	22.67	3	1	1	0	95.37	80.88	96	300	290	104	0	0	0	0	0	0	0
1	1	75	27.64	3	1	1	1	89.47	64.47	95	326	320	170	0	0	1	0	0	0	0
1	1	60	27.73	2	0	0	0	75.08	67.01	95	273	268	132	0	0	0	0	0	0	0
1	1	74	23.31	3	1	0	1	86.5	100.83	95	288	282	160	0	0	0	0	0	0	0
1	1	79	23.1	3	0	0	1	67.78	85.28	98	317	291	148	0	0	1	0	0	0	0
1	1	74	24.29	2	1	0	0	89.71	75.84	98	250	237	126	0	0	0	0	0	0	0
1	1	53	18.62	2	0	0	0	90.69	94.27	97	273	268	105	0	0	0	0	0	0	0
1	1	68	23.88	3	1	0	0	98.09	60.28	97	270	255	100	0	0	0	0	0	0	0
1	1	68	22.38	2	0	0	0	93.18	72.48	98	300	268	102	0	0	0	0	0	0	0
1	1	56	18.73	2	0	0	0	82.92	71.03	100	222	212	58	0	0	0	0	0	0	0
1	1	58	20.08	2	1	0	0	97.62	72.85	100	302	275	124	0	0	0	0	0	0	0
1	1	76	24	3	1	0	0	89.6	51.82	97	198	180	65	0	0	0	0	0	0	0
1	1	51	22.6	2	0	0	0	92.45	46.23	96	279	239	163	0	0	0	0	0	0	0
1	2	69	23	2	1	0	0	95.44	39.43	95	245	215	90	1	0	0	0	0	0	0
1	1	79	24	2	1	0	0	74.8	41.14	95	275	240	95	0	0	0	0	0	0	0
1	1	74	25	2	0	0	0	86.65	62.15	97	280	220	60	0	0	0	0	0	0	0
1	1	69	20.7	2	1	0	0	90.49	77.59	99	310	264	180	0	0	0	0	0	0	0
1	2	55	22.6	2	1	0	0	98.84	56.15	97	307	270	85	0	0	0	0	0	0	0
1	1	68	20.76	3	0	1	1	84.25	68	98	300	240	150	0	0	0	0	0	0	0
1	2	72	19.4	2	0	0	0	97.91	51.14	97	330	270	90	0	0	0	0	0	0	0
1	1	69	23.59	2	0	0	1	98.49	69.19	95	240	185	120	0	0	0	0	0	0	0
1	1	65	25.39	2	1	0	0	98.24	95.07	96	290	280	80	0	0	0	0	0	0	0
1	1	68	24.98	2	0	0	0	82.41	61.05	98	260	225	120	1	0	0	0	0	0	0
1	1	69	19.53	2	1	0	0	87.9	78.61	97	290	240	81	0	0	0	0	0	0	0
1	1	59	22.1	2	1	1	0	99.4	70.51	95	326	280	97	0	0	0	0	0	0	0
2	2	71	24	2	0	0	0	88.44	57.66	96	316	305	105	0	0	0	0	0	0	0
2	1	61	23.92	2	1	0	0	97.4	90.18	96	270	258	120	1	1	1	0	0	0	0
2	1	78	26.04	2	1	0	0	85.57	66.31	96	365	345	125	1	1	0	0	0	0	0
2	1	75	22.11	2	1	1	0	91.79	72.6	97	415	390	180	0	0	1	0	0	0	0
2	1	73	23.44	2	1	0	1	98.51	56.11	96	207	186	60	0	0	0	0	0	0	0
2	1	76	21.7	3	1	0	0	81.23	49.33	95	351	321	76	0	0	0	0	0	0	0
2	2	70	20.31	2	0	0	0	93.23	66.22	98	295	283	99	0	0	0	0	0	0	0
2	1	69	20.35	3	0	0	0	95.3	66.04	99	195	183	58	0	0	0	0	0	0	0
2	1	77	27.04	3	1	0	0	74.59	63.36	96	396	378	159	0	0	0	0	0	0	0
2	2	70	24.63	2	0	0	0	70.27	40.53	96	216	200	100	1	0	0	0	0	0	0
2	1	67	21.76	2	1	0	0	87.76	58.5	98	325	297	122	0	0	0	0	0	0	0
2	1	64	22.32	2	1	0	0	69.1	47.56	96	340	320	146	1	0	0	0	0	0	0
2	1	62	27.34	3	1	0	1	99.05	67.03	97	310	296	100	0	0	1	0	0	0	0
2	1	69	19.66	2	0	0	0	90.55	75.96	97	253	236	120	1	0	0	0	0	0	0
2	1	78	19.92	2	0	0	0	94.89	62.9	95	316	303	145	0	0	0	0	0	0	0
2	1	62	27.39	2	0	0	0	98.81	66.3	95	240	230	105	0	0	0	0	0	0	0
2	1	59	29.4	2	1	0	0	96.92	109.77	98	279	264	77	0	0	0	0	0	0	0
2	2	70	24.79	2	1	0	0	71.22	34.07	96	221	214	61	0	1	1	0	0	0	0
2	1	69	22.99	2	0	0	0	96.17	81.29	97	281	255	115	0	0	0	0	0	0	0
2	1	62	23.44	3	1	1	1	87.55	103.06	96	220	201	75	0	0	0	0	0	0	0
2	1	63	25.2	2	1	0	1	82.98	56.38	97	267	254	133	1	1	1	0	0	0	0
2	1	79	19.03	3	1	1	1	91.9	86.97	95	310	297	140	0	0	0	0	0	0	0
2	1	67	20.24	2	1	0	0	95.09	88.99	97	295	285	126	0	0	0	0	0	0	0
2	1	68	20.66	1	0	0	0	94.55	74.53	96	320	314	80	0	0	0	0	0	0	0
2	1	55	19.1	2	0	1	0	99.14	96.95	99	240	222	100	0	0	0	0	0	0	0
2	2	75	23.18	2	0	0	0	79.88	43.21	96	250	225	65	1	0	0	0	0	0	0
2	1	48	25.51	3	1	0	1	89.25	87.71	96	216	185	82	1	0	1	0	0	0	0
2	2	72	21.78	2	0	0	0	98.61	59.01	98	250	235	106	0	0	0	0	0	0	0
2	1	62	22.64	2	1	0	0	79.57	92.06	98	330	305	105	1	0	0	0	0	0	0
2	1	58	23.5	2	0	0	0	80.34	88.91	97	220	190	90	0	0	0	0	0	0	0
2	1	67	21	2	1	0	1	82.58	75.53	98	296	275	108	0	0	0	0	0	0	0
2	1	74	25.39	2	1	0	0	85.48	57.25	95	225	200	120	1	1	1	0	0	0	0
2	1	59	24.61	2	0	0	0	99.31	65.03	97	280	273	119	0	0	0	0	0	0	0
2	1	69	30.22	2	0	0	0	95.24	50.49	96	280	250	190	0	0	0	0	0	0	0
2	1	68	25.78	2	0	0	0	96.19	45.79	95	240	180	65	0	0	0	0	0	0	0
2	1	46	25.35	2	0	0	0	86.35	73.52	97	220	187	60	1	0	1	0	0	0	0
2	1	69	25.91	2	1	0	0	91.12	81.3	95	280	210	80	0	0	0	0	0	0	0
2	2	57	19.48	2	0	0	0	98.29	47.67	96	240	190	80	0	0	0	0	0	0	0
2	2	70	22.66	2	1	0	0	82.39	31.87	96	270	210	90	0	0	0	0	0	0	0
2	1	66	21.23	2	0	0	0	77.73	62.45	97	250	200	71	1	1	1	0	0	0	0
2	2	58	18.43	3	0	0	1	98.17	53.76	99	300	260	90	0	0	0	0	0	0	0
2	1	61	24.39	2	0	0	0	76.5	62.98	95	275	230	130	0	0	1	0	0	0	0
2	1	79	19.82	3	1	0	0	92.17	74.28	97	324	270	112	0	0	0	0	0	0	0
2	2	74	29.67	3	1	0	0	93.59	36.54	96	260	240	122	0	0	0	0	0	0	0
2	2	69	25.82	2	1	1	0	98.99	68.48	96	255	220	120	1	1	0	0	0	0	0
2	1	59	24.57	2	0	0	0	85.51	85.35	96	302	279	70	0	0	0	0	0	0	0
2	1	61	20.76	2	1	0	0	90.3	84.88	95	320	293	110	0	0	0	0	0	0	0
2	1	71	27.8	2	1	0	0	83.18	55.06	95	252	235	102	0	1	1	0	0	0	0
2	1	66	23.88	3	1	0	1	95.51	72.86	96	210	195	77	1	0	0	0	0	0	0
2	1	63	19.44	2	0	0	1	80.93	88.5	95	377	354	105	0	0	0	0	0	0	0

## Sheet: lung ultrasound scores
	Group (1:HFNC;2: Control)	T1 (before extubation)	T2 (30 minutes after intervention)	T3 (before leaving PACU)
	1	14	9	8
	1	13	9	7
	1	14	9	8
	1	15	10	9
	1	13	8	7
	1	13	8	7
	1	16	10	9
	1	14	9	8
	1	12	8	7
	1	14	9	8
	1	13	8	7
	1	13	8	7
	1	14	9	8
	1	18	12	10
	1	11	12	10
	1	12	8	7
	1	12	8	7
	1	14	9	8
	1	12	8	7
	1	11	7	8
	1	15	10	9
	1	13	8	7
	1	13	9	8
	1	13	11	10
	1	12	8	7
	1	13	9	8
	1	11	8	6
	1	14	9	8
	1	12	8	7
	1	13	8	7
	1	12	8	7
	1	16	11	9
	1	13	9	8
	1	12	8	7
	1	14	10	8
	1	11	7	6
	1	14	9	8
	1	18	7	6
	1	11	7	6
	1	13	9	8
	1	14	9	8
	1	13	9	8
	1	13	9	7
	1	13	8	7
	1	11	7	6
	1	12	8	7
	1	13	8	7
	1	15	10	9
	1	14	9	8
	1	11	7	6
	2	14	13	12
	2	13	12	12
	2	14	14	12
	2	15	15	13
	2	13	12	11
	2	13	12	11
	2	15	15	13
	2	14	14	12
	2	12	12	11
	2	14	14	12
	2	12	12	11
	2	12	12	11
	2	13	13	12
	2	17	16	14
	2	11	16	14
	2	12	12	11
	2	12	11	11
	2	14	13	12
	2	12	11	11
	2	11	11	12
	2	15	15	13
	2	13	12	11
	2	13	13	12
	2	11	11	14
	2	12	12	11
	2	13	13	12
	2	11	11	11
	2	14	13	12
	2	12	12	11
	2	13	12	11
	2	12	12	11
	2	16	15	14
	2	13	13	12
	2	12	11	11
	2	14	14	13
	2	11	11	10
	2	13	13	12
	2	17	10	10
	2	11	11	10
	2	13	13	12
	2	14	14	12
	2	13	13	12
	2	13	13	12
	2	13	12	11
	2	11	15	10
	2	12	12	11
	2	12	12	11
	2	15	14	13
	2	14	13	12
	2	17	10	10

## Sheet:  oxygenation parameters
	Group (1:HFNC;2: Control)	T1 (before extubation)	T2 (30 minutes after intervention)	T3 (before leaving PACU)
	1	295	332	355
	1	282	323	336
	1	298	335	359
	1	315	348	372
	1	280	321	333
	1	280	321	333
	1	317	349	372
	1	300	337	363
	1	276	318	326
	1	296	333	356
	1	276	318	326
	1	276	318	326
	1	290	329	347
	1	330	365	372
	1	251	299	372
	1	274	317	323
	1	265	310	310
	1	291	330	349
	1	267	311	313
	1	257	304	298
	1	314	347	372
	1	280	322	333
	1	286	326	342
	1	257	304	297
	1	274	317	324
	1	287	327	343
	1	262	308	305
	1	293	331	351
	1	273	316	322
	1	279	321	331
	1	273	316	322
	1	322	353	372
	1	285	325	340
	1	264	309	308
	1	301	337	365
	1	261	307	303
	1	289	328	346
	1	330	365	372
	1	258	305	300
	1	289	328	346
	1	300	336	362
	1	288	328	345
	1	283	323	337
	1	279	320	331
	1	255	303	353
	1	271	314	318
	1	276	318	326
	1	306	341	372
	1	292	330	350
	1	308	327	372
	2	295	301	311
	2	286	293	303
	2	298	303	313
	2	311	313	323
	2	284	292	302
	2	284	292	302
	2	312	314	324
	2	300	304	314
	2	281	289	299
	2	296	302	312
	2	281	289	299
	2	281	289	299
	2	292	298	308
	2	326	320	335
	2	262	274	284
	2	280	288	298
	2	273	283	293
	2	293	299	309
	2	274	284	294
	2	267	278	288
	2	310	313	323
	2	285	292	302
	2	289	296	306
	2	267	278	288
	2	280	288	298
	2	290	296	306
	2	271	281	291
	2	294	300	310
	2	279	288	298
	2	284	291	301
	2	279	288	298
	2	316	317	327
	2	288	295	305
	2	272	282	292
	2	300	305	315
	2	270	280	290
	2	291	298	308
	2	326	320	335
	2	268	279	289
	2	291	297	307
	2	299	304	314
	2	291	297	307
	2	286	294	304
	2	283	291	301
	2	266	277	287
	2	277	286	296
	2	281	289	299
	2	304	308	318
	2	293	299	309
	2	294	316	316

## Sheet: RASS+hemodynamic parameters
	RASS score			T1				T2				T3
Group	Immediately	15 minutes	30 minutes	SBP	DBP	MAP	HR	SBP	DBP	MAP	HR	SBP	DBP	MAP	HR
1	0	0	0	137	84	101.667	87	134	84	100.667	74	122	80	94	84
1	0	0	0	115	72	86.3333	67	136	83	100.667	63	129	68	88.3333	68
1	0	0	0	166	75	105.333	58	129	79	95.6667	72	136	91	106	78
1	0	0	0	82	48	59.3333	61	148	67	94	59	136	69	91.3333	75
1	0	0	0	126	79	94.6667	63	118	71	86.6667	64	123	75	91	80
1	0	0	0	97	72	80.3333	66	113	81	91.6667	63	125	80	95	62
1	0	0	0	159	89	112.333	78	160	84	109.333	74	154	66	95.3333	81
1	0	0	0	99	64	75.6667	64	104	61	75.3333	64	113	60	77.6667	91
1	0	1	0	146	76	99.3333	76	131	71	91	65	145	79	101	67
1	0	0	0	123	76	91.6667	74	154	95	114.667	80	152	92	112	79
1	0	0	0	145	75	98.3333	74	174	95	121.333	62	169	96	120.333	67
1	0	0	0	98	45	62.6667	58	156	81	106	66	166	86	112.667	68
1	0	0	0	99	55	69.6667	65	120	66	84	86	149	86	107	82
1	0	0	0	133	88	103	74	130	88	102	83	122	88	99.3333	83
1	0	0	-1	83	44	57	59	80	42	54.6667	62	92	55	67.3333	63
1	1	0	0	135	88	103.667	68	90	59	69.3333	63	91	62	71.6667	65
1	0	0	0	110	73	85.3333	71	119	81	93.6667	67	127	84	98.3333	74
1	0	0	0	128	78	94.6667	94	131	86	101	86	133	91	105	85
1	0	0	0	99	55	69.6667	66	126	86	99.3333	68	132	79	96.6667	63
1	0	0	0	111	66	81	79	142	98	112.667	93	133	66	88.3333	114
1	0	0	0	97	64	75	81	99	68	78.3333	74	90	58	68.6667	78
1	0	0	0	150	68	95.3333	73	136	71	92.6667	77	134	62	86	79
1	0	0	0	112	62	78.6667	76	141	65	90.3333	87	142	66	91.3333	90
1	0	0	0	124	74	90.6667	61	122	74	90	70	138	78	98	71
1	0	0	0	131	59	83	43	126	52	76.6667	44	127	60	82.3333	62
1	0	0	0	123	75	91	59	154	80	104.667	67	162	89	113.333	76
1	0	0	0	114	66	82	81	135	77	96.3333	73	127	72	90.3333	72
1	0	0	0	119	75	89.6667	81	141	85	103.667	91	136	85	102	93
1	0	0	0	126	82	96.6667	75	131	82	98.3333	72	126	81	96	86
1	0	0	0	98	68	78	63	112	78	89.3333	71	136	84	101.333	81
1	0	0	0	90	64	72.6667	70	119	87	97.6667	67	132	90	104	77
1	0	0	0	86	61	69.3333	61	106	76	86	73	119	75	89.6667	90
1	1	0	0	119	69	85.6667	60	94	61	72	49	140	82	101.333	64
1	0	-1	0	112	74	86.6667	52	138	84	102	60	134	86	102	69
1	0	0	0	115	82	93	66	101	68	79	63	104	72	82.6667	58
1	0	0	0	105	68	80	72	140	87	105	61	144	87	106	65
1	0	0	0	100	60	73.3333	50	120	62	81.3333	60	120	70	86.6667	70
1	0	0	0	122	80	94	100	140	80	100	74	122	68	86	82
1	0	0	0	160	80	107	88	140	80	100	82	142	80	100.667	90
1	0	0	0	142	82	102	70	134	68	90	64	124	86	98.6667	78
1	0	0	0	103	67	79	54	125	79	94.3333	94	127	86	99.6667	97
1	0	0	0	120	62	81.3333	70	130	62	84.6667	90	150	80	103.333	70
1	0	0	0	138	84	102	70	140	80	100	80	130	80	96.6667	82
1	0	0	0	142	78	99.3333	90	130	72	91.3333	88	150	80	103.333	110
1	-1	0	0	100	60	73.3333	60	120	70	86.6667	60	108	60	76	62
1	0	0	0	120	72	88	60	122	60	80.6667	50	120	68	85.3333	70
1	0	0	0	122	64	83.3333	70	140	90	106.667	68	150	86	107.333	68
1	0	0	0	142	98	112.667	86	130	84	99.3333	60	118	78	91.3333	60
1	0	0	0	138	70	92.6667	82	110	66	80.6667	82	112	64	80	80
1	0	0	0	122	82	95.3333	80	132	100	110.667	78	142	82	102	68
2	0	0	0	103	67	79	54	125	79	94.3333	94	127	86	99.6667	97
2	0	0	0	154	84	107.333	78	131	76	94.3333	82	132	82	98.6667	85
2	0	0	0	140	73	95.3333	62	158	89	112	80	145	82	103	97
2	0	0	0	131	73	92.3333	73	127	64	85	79	137	66	89.6667	79
2	0	0	0	127	86	99.6667	88	95	64	74.3333	91	121	84	96.3333	108
2	0	0	0	143	89	107	80	137	92	107	102	138	88	104.667	110
2	0	0	0	112	67	82	75	105	61	75.6667	84	108	52	70.6667	85
2	0	0	0	111	77	88.3333	71	153	77	102.333	56	157	78	104.333	63
2	0	0	0	131	69	89.6667	91	164	84	110.667	85	164	88	113.333	86
2	0	0	0	128	69	88.6667	52	188	82	117.333	70	198	90	126	77
2	0	0	1	149	75	99.6667	64	130	78	95.3333	78	123	76	91.6667	76
2	0	1	0	121	77	91.6667	81	133	81	98.3333	70	127	74	91.6667	61
2	0	0	0	101	63	75.6667	63	129	78	95	63	140	74	96	77
2	0	0	0	126	77	93.3333	66	143	69	93.6667	71	143	70	94.3333	70
2	1	0	0	120	71	87.3333	69	122	76	91.3333	79	119	65	83	79
2	0	0	0	146	82	103.333	77	110	87	94.6667	77	124	82	96	86
2	0	0	0	141	91	107.667	80	122	80	94	76	121	79	93	75
2	0	0	0	131	82	98.3333	74	141	81	101	81	142	84	103.333	81
2	0	0	0	102	63	76	75	110	73	85.3333	76	108	69	82	75
2	0	0	0	108	66	80	66	102	71	81.3333	59	111	61	77.6667	67
2	0	0	0	98	58	71.3333	59	128	67	87.3333	67	130	74	92.6667	64
2	0	0	0	111	66	81	66	144	68	93.3333	68	147	71	96.3333	71
2	0	0	0	119	62	81	59	141	66	91	59	130	67	88	62
2	0	0	0	120	68	85.3333	78	112	61	78	58	122	60	80.6667	55
2	0	0	0	107	74	85	60	131	77	95	71	124	77	93	71
2	0	0	0	100	66	77	57	172	92	119	72	163	96	118	71
2	0	0	0	100	70	80	69	127	85	99	63	124	84	97.3333	60
2	-1	0	0	104	64	77	66	121	74	90	74	113	72	86	83
2	0	0	0	122	78	93	78	149	89	109	96	151	90	110	101
2	0	0	0	100	64	76	84	130	80	96.6667	70	140	82	101.333	80
2	0	1	0	155	80	105	72	180	72	108	60	165	78	107	60
2	0	0	0	140	70	93.3333	48	150	70	96.6667	80	152	82	105.333	81
2	0	0	0	128	70	89.3333	60	130	70	90	72	124	78	93.3333	72
2	0	0	0	118	78	91.3333	70	130	74	92.6667	74	132	90	104	80
2	1	0	0	138	80	99.3333	82	110	68	82	90	118	65	82.6667	82
2	0	0	-1	140	100	113.333	92	120	90	100	90	130	82	98	90
2	0	0	0	108	80	89.3333	60	110	80	90	68	100	80	86.6667	90
2	0	0	0	120	82	94.6667	68	118	64	82	56	109	70	83	58
2	0	0	0	110	70	83.3333	82	118	70	86	82	108	72	84	87
2	0	0	0	120	68	85.3333	78	132	90	104	80	140	80	100	66
2	0	0	0	170	88	115.333	70	160	86	110.667	72	126	70	88.6667	56
2	0	-1	0	160	90	113.333	70	132	88	102.667	60	120	86	97.3333	58
2	0	0	0	170	82	111.333	70	172	80	110.667	70	156	78	104	80
2	0	0	0	150	80	103.333	82	136	70	92	90	142	70	94	84
2	0	0	0	120	60	80	70	110	86	94	80	142	78	99.3333	64
2	1	0	0	129	85	99.6667	74	106	73	84	62	106	67	80	93
2	0	0	0	109	71	83.6667	71	127	84	98.3333	69	144	92	109.333	79
2	0	0	0	158	92	114	57	123	59	80.3333	83	115	59	77.6667	89
2	0	0	0	105	76	85.6667	68	127	85	99	89	124	78	93.3333	93
2	0	0	0	137	76	96.3333	54	126	78	94	65	131	68	89	65
